# Supplementary material for: Treatment Adherence and Persistence of Anti-Fibrotic Drugs in Real Life in Greece
Source: Adv Respir Med. 2026 Jan 8;94(1):6. doi: 10.3390/arm94010006 (PMC12821729; doi:10.3390/arm94010006)
Supplement: Supplementary file 1 [file arm-94-00006-s001.zip]

Archive with 1 entries (1 files):
- arm-3956323-supplementary.pdf
